# Supplementary material for: Computational Screening of Newly Designed Compounds against Coxsackievirus A16 and Enterovirus A71
Source: Molecules. 2022 Mar 15;27(6):1908. doi: 10.3390/molecules27061908 (PMC8955072; doi:10.3390/molecules27061908)
Supplement: Supplementary file 1 [file molecules-27-01908-s001.zip]

Archive with 1 entries (1 files):
- molecules-1561357-supplementary.pdf
